# Supplementary material for: Upregulation of miR-133b and miR-328 in Patients With Atrial Dilatation: Implications for Stretch-Induced Atrial Fibrillation
Source: Front Physiol. 2019 Sep 10;10:1133. doi: 10.3389/fphys.2019.01133 (PMC6748158; doi:10.3389/fphys.2019.01133)
Supplement: Supplementary file 1 [file Presentation_1.zip]

Archive with 2 entries (2 files):
- Supplementary Material/Data_Sheet_1.xlsx
- Supplementary Material/Supplementary Tables Figures Methods.pdf
